# Supplementary material for: Artificial intelligence and machine learning applications for cultured meat
Source: Front Artif Intell. 2024 Sep 24;7:1424012. doi: 10.3389/frai.2024.1424012 (PMC11460582; doi:10.3389/frai.2024.1424012)
Supplement: Supplementary file 1 [file Table_1.xlsx]

## Sheet: READ ME
	This spreadsheet contains a survey of datasets (through April 2024) with potential relevance to cultured meat research (i.e. food related species), including data from fish, crustaceans, mollusks, cows, pigs, and chickens. See respective tabs for each species group. For some species, large-scale atlases are available and are included at the top of the spreadsheet. Additional datasets not included…

## Sheet: Fish
Large Scale Atlas
Article	Data	Data type	Species	Tissue	Description	Dataset size	Area of research
AQUA-FAANG	https://data.faang.org/projects/AQUA-FAANG	Sequencing	Multiple	Multiple	Genome-wide functional annotation maps of 6 species important to Europe's aquaculture industry.	55 datasets	fish genomics
Data not in atlas
Article	Data	Data type	Species	Tissue	Description	Dataset size	Area of research
A single-cell transcriptome atlas for zebrafish development	https://www.ncbi.nlm.nih.gov/sra/?term=PRJNA564810	scRNA-seq	Danio rerio	Whole embryo	Whole zebrafish embryos 1, 2, and 5 days post fertilization, 220 different cell types n ​= ​2 for each timeline; 2 dpf is from two different transgenic backgrounds	44,102 ​cells, 74,914 mean reads per cell, 525G bases total	Cell type atlas
Deep RNA Sequencing of the Skeletal Muscle Transcriptome in Swimming Fish	https://www.ncbi.nlm.nih.gov/sra/?term=SRA051669.1	RNA-seq	Oncorhynchus mykiss	Muscle	Red and white muscles of female rainbow trouts that were rested (n = 10) or swum (n = 10) under reproductive conditions for 1176 km at 0.75 body-lengths/second for 40 days.	3.4G bases total	Muscle growth
Identification of myogenic regulatory genes in the muscle transcriptome of beltfish (Trichiurus lepturus): A major commercial marine fish species with robust swimming ability	https://www.ncbi.nlm.nih.gov/sra/?term=SRX1674471	RNA-seq	Trichiurus lepturus	Muscle	Muscle tissue of a wild captured juvenile beltfish (n=1)	57509280 reads, 15.8G bases total	Myogenesis regulation
RNAseq analysis of fast skeletal muscle in restriction-fed transgenic coho salmon (Oncorhynchus kisutch): an experimental model uncoupling the growth hormone and nutritional signals regulating growth	https://www.ncbi.nlm.nih.gov/sra/?term=PRJEB7712	RNA-seq	Oncorhynchus kisutch	Muscle	Pure fast skeletal muscle tissue from dorsal epaxial myotomes Growth hormone transgenic (n=6) and wildtype (n=6) coho salmon	704550985 reads, 132G bases total	Muscle growth regulation
Transcriptomic landscape of Atlantic salmon (Salmo salar L.) skin	https://www.ncbi.nlm.nih.gov/sra/?term=PRJNA970983	RNA-seq (spatial)	Salmo salar L.	Skin (Epithelial, Muscle, Connective, Bone)	Skin tissue samples of 4 distinct locations (left side of the body, caudal and dorsal fin, and scaly skin from the flank of the fish close to the lateral line) from 2 Atlantic salmon (1 male, 1 female)	78.6G bases total	Spatial transcriptomic atlas
Proteomic characterization of primary cultured myocytes in a fish model at different myogenesis stages	https://static-content.springer.com/esm/art%3A10.1038%2Fs41598-019-50651-w/MediaObjects/41598_2019_50651_MOESM2_ESM.xlsx	LC-MS/MS	Sparus aurata	Muscle	Myogenic differentiation of primary satellite cells after 4, 8, and 12 days of culture (n=5 at each timepoint), 2-D gel electrophoresis and LC-MS/MS	898 spots/rows	Myogenesis
Substantial Downregulation of Myogenic Transcripts in Skeletal Muscle of Atlantic Cod during the Spawning Period	https://www.ncbi.nlm.nih.gov/sra/?term=SRR955389 https://www.ncbi.nlm.nih.gov/sra/?term=SRR955390 https://www.ncbi.nlm.nih.gov/sra/?term=SRR955394 https://www.ncbi.nlm.nih.gov/sra/?term=SRR955391 https://www.ncbi.nlm.nih.gov/sra/?term=SRR955392 https://www.ncbi.nlm.nih.gov/sra/?term=SRR955396	RNA-seq	Gadus morhua	Muscle	Skeletal muscle from 3 sampling time points of 6 male and 6 female fish (total 36)	126937 valid reads	Muscle wasting
Establishment of myoblast cell line and identification of key genes regulating myoblast differentiation in a marine teleost, Sebastes schlegelii	https://www.ncbi.nlm.nih.gov/sra/?term=PRJNA661185 https://db.cngb.org/search/project/CNP0000222/	RNA-seq	Sebastes schlegelii	Muscle	Skeletal muscle cell line (continuous myoblast), explant method, 50 passages for over 150 days	105.2G bases total (myoblast differentiation transcriptome data)	Muscle cell line
RNA-seq analysis of compensatory growth in the skeletal muscle of fine flounder (Paralichthys adspersus)	https://www.ncbi.nlm.nih.gov/sra/?term=SRS643409	RNA-seq	Paralichthys adspersus	Muscle	Two groups (feeding regime and fasting), second group uses samples at week 0, 3, and 4	44184691 total reads, 3G bases total	Muscle growth
Gene expression profile during proliferation and differentiation of rainbow trout adipocyte precursor cells	https://www.ncbi.nlm.nih.gov/geo/query/acc.cgi?acc=GSE90058	Microarray	Oncorhynchus mykiss	Fat	Timepoints: days 3, 8, 15 and 21	52.5 Mb	Adipocyte proliferation and differentiation
Gene expression profiles in Atlantic salmon adipose-derived stromo-vascular fraction during differentiation into adipocytes	https://www.ncbi.nlm.nih.gov/geo/query/acc.cgi?acc=GSE18389	Microarray	Salmo salar	Fat	6 time-points that covered the key differentiation events: confluence, clonal expansion, determination and establishment of the mature adipocyte phenotype.	6.1 Mb	Adipocyte differentiation
Characterization and expression profiles of muscle transcriptome in Schizothoracine fish, Schizothorax prenanti	https://www.ncbi.nlm.nih.gov/sra/?term=SRP074282	RNA-seq	Schizothorax prenanti	Muscle	Skeletal muscles of three time points: 30-day post-hatching larva, 1 year old, and 3 years old	>84 million reads, 19.7G bases total	Muscle growth regulation
Proteomic and microRNA Transcriptome Analysis revealed the microRNA-SmyD1 network regulation in Skeletal Muscle Fibers performance of Chinese perch	https://www.ncbi.nlm.nih.gov/geo/query/acc.cgi?acc=GSE97173	Microarray	Siniperca chuatsi	Muscle	Red and white muscle from two year old Siniperca chuasti	~3 Mb	Muscle tissue protein expression
Transcriptome analysis of the muscle of fast- and slow-growing phoenix barb (Spinibarbus denticulatus denticulatus)	https://www.ncbi.nlm.nih.gov/bioproject/PRJNA848289/	RNA-seq	Spinibarbus denticulatus denticulatus	Muscle	Muscle tissues collected at three growth stage. Liver, muscle, and brain tissue also collected. 10 individuals total.	153G bases total	Muscle growth
Insights into the molecular mechanism of muscle textural quality improvement treated by exercise using comparative transcriptome analysis on the hybrid (Erythroculter ilishaeformis ♀ × Ancherythroculter nigrocauda ♂)	https://www.ncbi.nlm.nih.gov/bioproject/PRJNA843454	RNA-seq	Erythroculter ilishaeformis, Ancherythroculter nigrocauda	Muscle		~519,267,396 raw reads total (37207706-49336860 raw reads per sample, 12 samples), 76G bases total	Muscle texture
Metabolic profile of fish muscle tissue changes with sampling method, storage strategy and time	https://data.mendeley.com/datasets/k4dyxzzptj/1	Mass spectrometry peak list data	Oncorhynchus mykiss	Muscle	Metabolic profiling; 45 samples; six sampling timepoints: day 30, day 14, day 7, day 3, day 1, and day 0; three storage temperatures (−80 °C, −20 °C, and 4 °C); four different sampling/storage methods	4.08MB	Storage
The PeptideAtlas of a widely cultivated fish Labeo rohita: A resource for the Aquaculture Community	https://www.ebi.ac.uk/pride/archive/projects/PXD026377	Mass spectrometry (DDA-MS/MS)	Labeo rohita	Multiple	Tissue types and sampling details: https://www.nature.com/articles/s41597-022-01259-9/tables/2	295 raw files (each 0.5-2M in size)	Protein Atlas
Histological and transcriptomic analysis of muscular atrophy associated with depleted flesh pigmentation in Atlantic salmon (Salmo salar) exposed to elevated seawater temperatures	https://www.ncbi.nlm.nih.gov/bioproject/?term=PRJNA706530	RNA-seq	Salmo salar	Muscle	15 fish (three flesh color intensity groups, n = 5 fish per group), two muscle regions - front dorsal and back central	348G bases	Muscle pigmentation and structural integrity

## Sheet: Crustacean
Article	Data	Data type	Species	Tissue	Description	Dataset size	Area of research
RNA sequencing and LncRNA identification in muscle of the Pacific white shrimp Litopenaeus vannamei at different growth rates	https://www.ncbi.nlm.nih.gov/sra/?term=PRJNA987844	RNA-seq	Litopenaeus vannamei	Muscle	22 fast growing shrimps, 22 slow growing shrimps, all 4 months of age	289G bases total	Muscle growth
Comparative transcriptome analysis of the Pacific White Shrimp (Litopenaeus vannamei) muscle reveals the molecular basis of residual feed intake	https://www.ncbi.nlm.nih.gov/sra/?term=SRR5134062 https://www.ncbi.nlm.nih.gov/sra/?term=SRR5135715	RNA-seq	Litopenaeus vannamei	Muscle	Sampling of muscle tissue of the third abdominal segment, 33 families of 12 individuals each	680960100 total reads, 85.1G bases total	Feed efficiency
Transcriptome differential expression analysis reveals the activated genes in Litopenaeus vannamei shrimp families of superior growth performance	https://www.ncbi.nlm.nih.gov/sra/?term=SRP128934	RNA-seq	Litopenaeus vannamei	Muscle	Muscle tissue from pleopods	1664385492 total reads, ~320G bases total	Weight growth
Comparative Transcriptomic Characterization of the Early Development in Pacific White Shrimp Litopenaeus vannamei	https://www.ncbi.nlm.nih.gov/sra/?term=SRR1460493 https://www.ncbi.nlm.nih.gov/sra/?term=SRR1460494 https://www.ncbi.nlm.nih.gov/sra/?term=SRR1460495 https://www.ncbi.nlm.nih.gov/sra/?term=SRR1460504 https://www.ncbi.nlm.nih.gov/sra/?term=SRR1460505	RNA-seq	Litopenaeus vannamei	Muscle, Exoskeleton	15 samples for each developmental stage: zygote, blastula, gastrula, limb bud embryo, larva in membrane, nauplius I (NI), nauplius III (NIII), nauplius VI (NVI), zoea I (ZI), zoea II (ZII), zoea III (ZIII), mysis I (MI), mysis II (MII), mysis III (MIII) and postlarvae 1 (P1	55,895,400, 58,816,588, 59,721,370, 59,760,506, 57,889,382 raw reads respectively; 12G bases total	Metamorphosis
Whole Transcriptome Analysis Provides Insights into Molecular Mechanisms for Molting in Litopenaeus vannamei	https://www.ncbi.nlm.nih.gov/sra/?term=SRX1098368 https://www.ncbi.nlm.nih.gov/sra/?term=SRX1098369 https://www.ncbi.nlm.nih.gov/sra/?term=SRX1098370 https://www.ncbi.nlm.nih.gov/sra/?term=SRX1098371 https://www.ncbi.nlm.nih.gov/sra/?term=SRX1098372 https://www.ncbi.nlm.nih.gov/sra/?term=SRX1098373 https://www.ncbi.nlm.nih.gov/sra/?term=SRX1098374 https://www.ncbi.nlm.nih.gov/sra/?term=SRX1098375	RNA-seq	Litopenaeus vannamei	Muscle, Exoskeleton	Samples were collected from different molt stages: inter-molt (C), pre-molt (D0, D1, D2, D3, and D4), and post-molt (P1 and P2)	148.25 million clean reads, 13G bases total	Molting
Actin genes and their expression in pacific white shrimp, Litopenaeus vannamei	https://doi.org/10.1371/journal.pone.0106201 https://doi.org/10.1371/journal.pone.0144350	RNA-seq	Litopenaeus vannamei	Muscle, Exoskeleton	N/A	N/A	Understanding muscle system
Analysis of transcriptome difference between rapid-growing and slow-growing in Penaeus vannamei	https://www.ncbi.nlm.nih.gov/bioproject?LinkName=sra_bioproject&from_uid=11915669	RNA-seq	Penaeus vannamei	Eyestalk, Hepatopancreas, Intestinal tract	Eyestalk, hepatopancreas, and intestinal tract tissue from 6 samples	52476282, 54200380, 59824174, 55354830, 54220100, 43292594 high-quality reads respectively; 49G bases total	Growth
Growth trait gene analysis of kuruma shrimp (Marsupenaeus japonicus) by transcriptome study	https://www.ncbi.nlm.nih.gov/sra/?term=SRP304278	RNA-seq	Marsupenaeus japonicus	Muscle	Fast growth group and slow growth group	90.4G bases total	Growth
Transcriptome profiling of claw muscle of the mud crab (Scylla paramamosain) at different fattening stages	https://www.ncbi.nlm.nih.gov/sra/?term=PRJNA389966	RNA-seq	Scylla paramamosain	Muscle	Samples from three different fattening stages: stages B,C,D	39G bases total	Muscle growth
Identification and comparative analysis of Eriocheir sinensis microRNA transcriptome from claw muscles related molting	https://www.ncbi.nlm.nih.gov/sra/?term=SRR7990528 https://www.ncbi.nlm.nih.gov/sra/?term=SRR7990529 https://www.ncbi.nlm.nih.gov/sra/?term=SRR7990530	RNA-seq	Eriocheir sinensis	Muscle	SRR7990528 (post-molt A–B stage), SRR7990529 (pre-molt D3–4 stage), and SRR7990530 (inter-molt C stage)	19100549, 20155951, 18739866 raw reads respectively; 29G bases total	Molting
A comparative transcriptomic analysis in late embryogenesis of the red claw crayfish Cherax quadricarinatus	https://www.ncbi.nlm.nih.gov/sra/?term=PRJNA577772	RNA-seq	Cherax quadricarinatus	Whole Embryo	Samples from three time points: 20, 27, and 35 days after fertilization	31.91–41.93 million raw reads per sample, 10G bases total	Embryogenesis
Transcriptomic analyses on muscle tissues of Litopenaeus vannamei provide the first profile insight into the response to low temperature stress	https://www.ncbi.nlm.nih.gov/sra/?term=SRP095377	RNA-seq	Litopenaeus vannamei	Muscle	Three biological replicates from each of the 4 groups (control temperature (CT), 13°C for 2 hours (T_2), 13°C for 48 hours (T_48) , the T_48 group at recover temperature for 2 hours (RC))	87.69-90.94 Mb per sample in raw reads, 59.2G bases total	Temperature response
Transciptomic and histological analysis of hepatopancreas, muscle and gill tissues of oriental river prawn (Macrobrachium nipponense) in response to chronic hypoxia	https://www.ncbi.nlm.nih.gov/sra/?term=SRP056408	RNA-seq, histology	Macrobrachium nipponense	Muscle, Gill	hepatopancreas, muscle and gill tissues of 6 prawns	46472741, 52773612, 58195908 raw reads for hepatopancreas, muscle, and gill tissues respectively; 22G bases total	Chronic hypoxia
“Omics” data unveil early molecular response underlying limb regeneration in the Chinese mitten crab, Eriocheir sinensis	https://www.ncbi.nlm.nih.gov/bioproject/PRJNA737102/ https://www.ncbi.nlm.nih.gov/bioproject/PRJNA733310 https://www.ncbi.nlm.nih.gov/bioproject/PRJNA480555 https://ngdc.cncb.ac.cn/gsa/browse/CRA003690	Genome, RNA-seq	Eriocheir sinensis	Muscle	Genome assembly: Used muscle tissue from a male; RNA-seq limb regeneration: Juvenile individuals 3 days after molting - sampling at one day post autotomy, 13 dpa, and after the next molting (around 30 dpa) - each stage used 3 biological replicates	PRJNA733310: 90G bases, PRJNA480555: 64G bases	Regeneration

## Sheet: Mollusk
Article	Data	Data type	Species	Tissue	Description	Dataset size	Area of research
RNA-Seq in Mytilus galloprovincialis: comparative transcriptomics and expression profiles among different tissues	https://www.ncbi.nlm.nih.gov/sra/?term=SRP033481	RNA-seq	Mytilus galloprovincialis	Mantle, Muscle, Gill	Mantle, muscle and gill tissues from 5 mussels. 2 biological replicates for all tissues except for gill (1 biological replicate)	393316 million raw reads, 33.7G bases total	Muscle tissue analysis
Differences between fast and slow muscles in scallops revealed through proteomics and transcriptomics	SRR4254476 (not available) https://proteomecentral.proteomexchange.org/cgi/GetDataset?ID=PXD005166	RNA-seq, mass spectrometry	Patinopecten yessoensis	Muscle	Two different biological replicates for transcriptomic and proteomic. 6 individuals.	93868386 reads	Muscle tissue analysis
Rapid development of molecular resources for a freshwater mussel, Villosa lienosa (Bivalvia:Unionidae), using an RNA-seq-based approach	https://www.ncbi.nlm.nih.gov/sra/?term=SRP009061 https://www.ncbi.nlm.nih.gov/nuccore/JR494687 until https://www.ncbi.nlm.nih.gov/nuccore/JR540729	RNA-seq, contigs	Villosa lienosa	Mantle, Muscle, Gill	Sequencing of 4 samples after quality checking	162 million filtered reads, 16.2G bases total	Molecular resources development
RNA-Seq Transcriptome Profiling of the Queen Scallop (Aequipecten opercularis) Digestive Gland after Exposure to Domoic Acid-Producing Pseudo-nitzschia	https://www.ncbi.nlm.nih.gov/bioproject/?term=PRJNA508885	RNA-seq	Aequipecten opercularis	Digestive gland	Digestive gland transcriptome	968035762 filtered reads	Toxins
Comparative Transcriptomic and Expression Profiles Between the Foot Muscle and Mantle Tissues in the Giant Triton Snail Charonia tritonis	https://www.ncbi.nlm.nih.gov/bioproject/?term=PRJNA695322	RNA-seq	Charonia tritonis	Muscle, Mantle	Foot muscle and mantle tissues from adult C. tritonis	90.68 million combined raw reads, 7G bases total	Muscle tissue analysis
MicroRNA expression signature in the striated and smooth adductor muscles of Yesso scallop Patinopecten yessoensis	https://www.ncbi.nlm.nih.gov/sra/?term=PRJNA822005	miRNA-seq	Patinopecten yessoensis	Muscle	Striated and smooth adductor muscle fresh tissues from young adults	61.85 million reads, 4G bases total	Muscle growth and differentiation

## Sheet: Cow
Large Scale Atlas
Article	Data	Data type	Tissue	Description	Dataset size	Area of research
A multi-tissue atlas of regulatory variants in cattle | Nature Genetics	https://cattlegtex.farmgtex.org/	RNA-seq	Multiple	Comprehensive cattle Genotype-Tissue Expression atlas	11,642 RNA-seq publicly available datasets by July 2019	Cattle genomics, cattle breeding, adaptive evolution, comparative genomics, and veterinary medicine
BovReg	https://data.faang.org/projects/BovReg	Sequencing	Multiple	Functionally active genomic features in cattle	4 datasets	Cattle genomics
Data not in atlas (post July 2019)
Article	Data	Data type	Tissue	Description	Dataset size	Area of research
Single-cell RNA Sequencing Reveals Heterogeneity of Cultured Bovine Satellite Cells	https://www.ncbi.nlm.nih.gov/geo/query/acc.cgi?acc=GSE184128	scRNA-seq	Muscle	Isolated muscle satellite cells from a male calf, cultured them in growth medium for a week, and then constructed two scRNA-seq libraries from them using the 10x Genomics platform	265.1G bases, 860 million reads	Heterogeneity of Cultured Bovine Satellite Cells
Single-cell analysis of bovine muscle-derived cell types for cultured meat production	https://www.ncbi.nlm.nih.gov/gds/?term=GSE211428%5BAccession%5D	scRNA-seq	Muscle	5 time points throughout long term culture- after isolation, after 72h, and after passages 2,5, and 8	462.12G bases	Cultured meat
Optimisation of cell fate determination for cultured muscle differentiation	https://www.ncbi.nlm.nih.gov/gds/?term=GSE240556%5BAccession%5D	snRNA-seq	Muscle	Bovine satellite cells (SCs) were differentiated using a serum-free differentiation media, harvested on subsequent days (0 h, 24 h, 48 h, 72 h, 96 h) and analysed with single-nucleus RNA sequencing.	52.97G bases	Cultured meat
Transcriptional and open chromatin analysis of bovine skeletal muscle development by single‐cell sequencing	https://ngdc.cncb.ac.cn/gsa/search?searchTerm=CRA006626	scRNA-seq + scATAC-seq	Muscle	Applying scRNA-seq and scATAC-seq to investigate the cell types, molecular features, transcriptional and epigenetic regulation, and patterns of developing bovine skeletal muscle from gestational, lactational and adult stages	N/A	Developmental biology
Functional annotations of three domestic animal genomes provide vital resources for comparative and agricultural research | Nature Communications	https://www.ncbi.nlm.nih.gov/geo/query/acc.cgi?acc=GSE158430	ChIP-seq + ATAC-seq	Liver, Lung, Spleen, Skeletal muscle, Subcutaneous adipose, Cerebellum, Brain cortex, and Hypothalamus	ATAC-seq in 8 tissues from 2 livestock species (2 adult male replicates per species), CTCF ChIP-seq in 8 tissues from 3 livestock species (2 adult male replicates per species)	6,813,035,002 reads for ChIP-seq, 1,190,252,653 for ATAC-seq	Comparative epigenomics, agricultural research
Transcriptional states and chromatin accessibility during bovine myoblasts proliferation and myogenic differentiation - PMC	https://www.ncbi.nlm.nih.gov/sra/?term=PRJNA790762 (not available)	RNA-seq + ATAC-seq	Muscle	Need to read paper in depth	N/A	Epigentics, developmental biology
Chromatin accessibility and regulatory vocabulary across indicine cattle tissues | Genome Biology	https://www.ncbi.nlm.nih.gov/geo/query/acc.cgi?acc=GSE182909 https://www.ncbi.nlm.nih.gov/geo/query/acc.cgi?acc=GSB-113 https://www.ncbi.nlm.nih.gov/geo/query/acc.cgi?acc=GSB-8708	ATAC-seq + RNA-seq	Liver, Muscle, Hypothalamus	ATAC-seq in liver, muscle and hypothalamus in indicine cattle.	60.74 G bases	Epigentics, developmental biology
A serum-free media formulation for cultured meat production supports bovine satellite cell differentiation in the absence of serum starvation	https://www.ncbi.nlm.nih.gov/geo/query/acc.cgi?acc=GSE173199	RNA-seq	Muscle	Serum-starvation going from media with 20% 5o 2% FBS aprubtly. RNA samples were taken at 0 h, 24 h, 48 h, 72 h and 96 h of serum starvation in biological quadruplicates (A, B, C, D). Second set of data was satellite cells cultured either in SFM or 20% FBS media. RNA samples were taken from at 0 h from GM and SFGM, and at 72 h from DM, SFDM and DMEM in biological triplicates (A, B, C).	93.25G bases	Cultured meat
IJMS | Free Full-Text | RNA-Seq Analysis Identifies Differentially Expressed Genes in the Longissimus dorsi of Wagyu and Chinese Red Steppe Cattle (mdpi.com)	https://www.ncbi.nlm.nih.gov/geo/query/acc.cgi?acc=GSE161967	RNA-seq	Muscle	The Wagyu and three Chinese Red Steppe were slaughtered at 28 months for longissimus dorsi muscle tissues, and biological replicates are three	26.85G bases	Animal agriculture
A single-cell atlas of bovine skeletal muscle reveals mechanisms regulating intramuscular adipogenesis and fibrogenesis	https://www.ncbi.nlm.nih.gov/gds/?term=GSE205347%5BAccession%5D	scRNA-seq	Muscle	Cells isolated from the Longissimus dorsi muscle of 4-month old full-blood Wagyu, purebred Brahman, and Wagyu/Brahman crossbred (50/50; abbreviated as crossbred hereafter) heifer calves	765.33G bases	Animal agriculture
Gene expression of Hanwoo satellite cell differentiation in longissimus dorsi and semimembranosus | BMC Genomics | Full Text	"RNA-seq data available upon request"	RNA-seq	Muscle	Longissimus dorsi (LD) and Semimembranosus (SM) muscle samples of three unrelated Korean Hanwoo newborn calves. Tissues were collected from calves that died spontaneously during delivery	Mean value of 35,727,746 total reads per sample	Embryonic myogenesis

## Sheet: Pig
Large Scale Atlas
Article	Data	Data type	Tissue	Description	Dataset size	Area of research
A compendium of genetic regulatory effects across pig tissues | Nature Genetics	https://piggtex.ipiginc.com/#/home	RNA-seq, WGS	Multiple	Open access to molecular phenotypes, genotypes and genetic regulatory effects across pig tissues, and summarizes the identified gaps, as well as gives perspectives on how to fill these gaps	9,530 public RNA-sequencing and 1,602 whole-genome sequencing samples	Basic biological discovery, pig genetics, breeding, biotechnology, domestication, veterinary and human biomedicine research
GENE-SWitCH	https://data.faang.org/projects/GENE-SWitCH	Sequencing	Multiple	Functional genomes of pig and chicken	19 datasets	Pig genomics, chicken genomics
Data not in atlas (post February 2021)
Article	Data	Data type	Tissue	Description	Dataset size	Area of research
Integrative single-cell RNA-seq and ATAC-seq analysis of myogenic differentiation in pig | BMC Biology | Full Text	https://www.ncbi.nlm.nih.gov/geo/query/acc.cgi?acc=GSE206914	scRNA-seq + ATAC-seq	Muscle	Profiles of the somites and myotomes at embryonic stages E18, E21, and E28 from Tibetan pigs (ZZ) and Duroc x Tibetan pigs (DZ)	599.17G bases	The regulation of skeletal muscle ontogeny during embryonic development
Single-cell transcriptional profiling of porcine muscle satellite cells and myoblasts during myogenesis - ScienceDirect	https://www.ncbi.nlm.nih.gov/bioproject/?term=PRJNA852173	scRNA-seq	Muscle	Sequencing of longissimus dorsi (LD) muscle from 3-day-old piglets	86G bases	Porcine muscle myogenesis
Single-Cell RNA Sequencing Reveals the Cellular Landscape of Longissimus Dorsi in a Newborn Suhuai Pig	https://www.ncbi.nlm.nih.gov/geo/query/acc.cgi?acc=GSE247753	scRNA-seq	Muscle	Longissimus dorsi muscle cell atlas of 1-day-old Suhuai pig	69.76G bases	Studying meat quality in the pig industry
Single‐Cell RNA‐Sequencing Provides Insight into Skeletal Muscle Evolution during the Selection of Muscle Characteristics - Xu - 2023	https://ngdc.cncb.ac.cn/gsa/search?searchTerm=CRA011788	scRNA-seq	Muscle	A total of 60040 cells were captured for further analysis: 19054 cells from wild boars, 20716 cells from Laiwu pigs, and 20270 cells from Duroc pigs	357.09 Gb (sum of all file sizes)	Skeletal Muscle Evolution
Single-nucleus and bulk RNA sequencing reveal cellular and transcriptional mechanisms underlying lipid dynamics in high marbled pork | npj Science of Food	https://ngdc.cncb.ac.cn/gsa/search?searchTerm=CRA011059 https://ngdc.cncb.ac.cn/gsa/search?searchTerm=CRA011069	snRNA-seq + RNA-seq, mass spectrometry-based lipidomic analysis	Fat	Laiwu pigs with high (HLW) or low (LLW) IMF contents	95.95 Gb (sum of all file sizes)	Lipid metabolism, fatty acid elongation, marbling formation
Integrative ATAC-seq and RNA-seq Analysis of the Longissimus Muscle of Luchuan and Duroc Pigs	https://www.ncbi.nlm.nih.gov/geo/query/acc.cgi?acc=GSE180840	RNA-seq + ATAC-seq	Muscle	Longissimus muscle of 180-day-old Duroc and Luchuan pigs	191.21G bases	The mechanism behind the differences in muscle fibers
H3K27me3 Depletion during Differentiation Promotes Myogenic Transcription in Porcine Satellite Cells	https://www.ncbi.nlm.nih.gov/sra/?term=SRP180031 https://www.ncbi.nlm.nih.gov/sra/?term=SRP180432	RNA-seq + Chip-seq	Muscle	Satellite cells were primarily isolated from hind leg muscles of one-week-old Yorkshire male piglets	95.5G bases	Epigenomic mechanisms underlying myogenesis
The landscape of chromatin accessibility in skeletal muscle during embryonic development in pigs | Journal of Animal Science and Biotechnology	https://ngdc.cncb.ac.cn/search/all?&q=CRA003275	RNA-seq + ATAC-seq	Muscle	Skeletal muscle from pig embryos at 45, 70 and 100 days post coitus	205.41 Gb (sum of all file sizes)	Skeletal muscle in embroyonic development
Comparative transcriptomic analysis of skeletal muscle tissue during prenatal stages in Tongcheng and Yorkshire pig using RNA-seq | SpringerLink	https://www.ncbi.nlm.nih.gov/sra/?term=SRP066398	RNA-seq	Muscle	Skeletal muscle between Tongcheng (TC) and Yorkshire (YK) pigs at 40, 55, 63, 70, and 90 days of gestation	69.7G bases	Transcriptional regulation during myogenesis
Dynamic transcriptome profiles of postnatal porcine skeletal muscle growth and development | BMC Genomic Data	https://www.ncbi.nlm.nih.gov/sra/?term=PRJNA527944	RNA-seq	Muscle	12 Longissimus dorsi muscle samples from Tibetan piglets at four postnatal stages of 0, 14, 30, and 60 days	269G bases	Piglet transcriptome dynamics throughout the postnatal period
Muscle Transcriptome Analysis Reveals Potential Candidate Genes and Pathways Affecting Intramuscular Fat Content in Pigs	https://www.ncbi.nlm.nih.gov/sra/?term=PRJNA527944	RNA-seq	Muscle	Longissimus dorsi transcriptomes of 28 purebred Duroc pigs were measured	269G bases	Understanding the molecular mechanism of intramuscular fat content
Developmental Stage, Muscle and Genetic Type Modify Muscle Transcriptome in Pigs: Effects on Gene Expression and Regulatory Factors Involved in Growth and Metabolism | PLOS ONE	https://www.ncbi.nlm.nih.gov/geo/query/acc.cgi?acc=GSE86441	RNA-seq	Muscle	24 longissimus dorsi samples were analyzed, 6 coming from purebred Iberian male newborns and 6 coming from crossbred male newborns (IberianxDuroc), at each stage (birth and four months of age)	153.05G bases	Gene expression and transcriptional regulation during development
Time-Series Clustering of lncRNA-mRNA Expression during the Adipogenic Transdifferentiation of Porcine Skeletal Muscle Satellite Cells	https://www.ncbi.nlm.nih.gov/sra/?term=PRJNA820138	RNA-seq	Muscle, Fat	4 timepoints during transdifferentiation	144.9 G bases	Adipogenesis and cell fate
Lipidomic and Transcriptomic Analysis of the Longissimus Muscle of Luchuan and Duroc Pigs	Table 1.XLS in supplemenatary data	RNA-seq	Muscle, Fat	6 Luchuan and Duroc boar pigs at 180 days of age	Size of table 1 in supplementary	Determine the differences in intramuscular fat between the two breeds
Functional annotations of three domestic animal genomes provide vital resources for comparative and agricultural research | Nature Communications	https://www.ncbi.nlm.nih.gov/geo/query/acc.cgi?acc=GSE158430	Chip-seq + ATAC-seq	Liver, Lung, Spleen, Skeletal muscle, Subcutaneous adipose, Cerebellum, Brain cortex, and Hypothalamus	ATAC-seq in 8 tissues from 2 livestock species (2 adult male replicates per species), CTCF ChIP-seq in 8 tissues from 3 livestock species (2 adult male replicates per species)	4,281,659,559 ChIP-seq reads, 1,038,779,370 ATAC-seq reads	Comparative epigenomics, agricultural research
Association Analysis of Single-Cell RNA Sequencing and Proteomics Reveals a Vital Role of Ca 2+ Signaling in the Determination of Skeletal Muscle Development Potential	N/A	scRNA-seq	Muscle	N/A	N/A	The homeostasis between myogenesis and adipogenesis in skeletal muscle
Generation of three-dimensional meat-like tissue from stable pig epiblast stem cells	https://www.ncbi.nlm.nih.gov/geo/query/acc.cgi?acc=GSE223433 https://ngdc.cncb.ac.cn/omix/release/OMIX005128	RNA-seq + Mass Spectrometry (metabolome)	Muscle	RNA-seq on pig stem cells at P30, P200, and during myogenic differentiation. Also includes metabolome data.	95G bases	Muscle development

## Sheet: Chicken
Large Scale Atlas
Article	Data	Data type	Tissue	Description	Dataset size	Area of research
The ChickenGTEx pilot analysis: a reference of regulatory variants across 28 chicken tissues	https://chicken.farmgtex.org/	RNA-seq, WGS, single cell, epigenetic	Multiple	52 tissues	7015 RNA-seq datasets, 2869 WGS datasets, 203,540 single cells, 257 epigenetic datasets	Fundamental biology (e.g., genetic regulations related to development, immune response, and tissue/cell type specificity), bird or vertebrate evolution, comparative transcriptomes, applied genetics (e.g., chicken precision breeding, and food security), and human biomedicine
GENE-SWitCH	https://data.faang.org/projects/GENE-SWitCH	Sequencing	Multiple	Functional genomes of pig and chicken	19 datasets	Pig genomics, chicken genomics
Data not in atlas
Article	Data	Data type	Tissue	Description	Dataset size	Area of research
Spontaneous immortalization of chicken fibroblasts generates stable, high-yield cell lines for serum-free production of cultured meat | Nature Food	https://www.ncbi.nlm.nih.gov/geo/query/acc.cgi?acc=GSE169291	RNA-seq	Embryo	3 biological replicates of primary and immortalized chicken fibroblasts from 2 different species (Broiler Ross 308; Israeli Baladi)	163.68 G bases	Cultured meat
RNA Sequencing Reveals the Regulation of Betaine on Chicken Myogenesis	https://ngdc.cncb.ac.cn/gsa/search?searchTerm=CRA006598	RNA-seq	Muscle	12 samples from the myoblast cells with 3 replications per betaine treatments	69.12 G bases	Chicken Myogenesis
Gene expression profiles of specific chicken skeletal muscles | Scientific Data	https://www.ncbi.nlm.nih.gov/sra/SRP374834	RNA-seq	Muscle	4 or 6 biological replicates of each skeletal muscle (four replicates from extraocular samples)	418.4 G bases	Chicken skeletal muscle
Comparative analyses of dynamic transcriptome profiles highlight key response genes and dominant isoforms for muscle development and growth in chicken | Genetics Selection Evolution	https://www.ncbi.nlm.nih.gov/sra/?term=PRJNA729271	RNA-seq	Muscle	Two time-series RNA-sequencing profiles of breast muscles were generated from commercial Arbor Acres (AA) broiler (fast-growing) and Chinese indigenous Lushi blue-shelled-egg (LS) chicken (slow-growing) at embryonic days 10, 14, and 18, and post-hatching day 1 and weeks 1, 3, and 5	605G bases	Chicken breast muscle development
Hypoxia promotes proliferation and inhibits myogenesis in broiler satellite cells	https://www.ncbi.nlm.nih.gov/geo/query/acc.cgi?acc=GSE241619	RNA-seq	Muscle	Primary satellite cells were isolated from pectoralis major muscle of chicks. Hypoxic culture conditions were created. Cells harvested 0h,12h,24h,36h,48h after differentiation.	4G bases	Muscle growth
